# Supplementary material for: Clinical characteristics and antibiotic resistance profile of invasive MRSA infections in newborn inpatients: a retrospective multicenter study from China
Source: BMC Pediatr. 2023 May 25;23:264. doi: 10.1186/s12887-023-04084-0 (PMC10210431; doi:10.1186/s12887-023-04084-0)
Supplement: Supplementary file 1 — Supplementary Material 1 [file 12887_2023_4084_MOESM1_ESM.xlsx]

## Sheet: MRSA
ID	Sex	Age at admission (days)	Hospital stay (days)	site of infection	prognosis	Congenital heart disease	Preterm Neonates	low birth weight infant	bronchopulmonary dysplasia	Immunodeficiency	Vancomycin	Linezolid	Aminoglycosides	Fosfomycin	erythromycin	SMZ	β-lactam	WBC	N%	CRP	PCT	Gentamicin(0, susceptible; 1, intermediate; 2, resistant)	Penicillin(0, susceptible; 1, intermediate; 2, resistant)	Vancomycin(0, susceptible; 1, intermediate; 2, resistant)	Erythromycin(0, susceptible; 1, intermediate; 2, resistant)	Clindamycin(0, susceptible; 1, intermediate; 2, resistant)	TMP-SMX(0, susceptible; 1, intermediate; 2, resistant)	Rifampin(0, susceptible; 1, intermediate; 2, resistant)	Levofloxacin(0, susceptible; 1, intermediate; 2, resistant)	Linezolid(0, susceptible; 1, intermediate; 2, resistant)	Minocycline(0, susceptible; 1, intermediate; 2, resistant)
1	Male	8	305	Blood stream	Unhealed	1												8.04	57.7	38.8	0.24	0	2	0	0	0	2	0	1	0
2	Male	1	114	Respiratory	improved						1							8.31	52.8	46.9	0.07	0	2	0	2	2	0	0	0	0
3	Male	1	109	Blood stream	improved						1							5.98	63.6	0.7	0.62	0	2	0	0	0	0	1	0	0
4	Male	4	105	ascites	improved						1							6.9	48	25	100	0	2	0	0	0	0	0	0	0
5	Male	18	94	Respiratory	improved				1		1							25.91	80.4	1.65		0	2	0	2	2	0	0	0	0
6	Male	1	89	Respiratory	Died	1					1	1						10.46	29.6	2.75		0	2	0	2	2		0	0	0	/
7	Female	4	89	Respiratory	improved	1					1							3.69	50.3	1.6		0	2	0	2	2		0	0	0	/
8	Female	1	88	Respiratory	improved						1							7.85	65	2.52		0	2	0	2	2		0	0	0	/
9	Male	11	74	Respiratory	improved	1			1		1	1						24.12	59.8	1.59		0	2	0	2	2		0	0	0	/
10	Female	12	72	Blood stream	improved		1				1	1						7.4	40	8	0.15	0	2	0	2	0	0	0	0	0
11	Male	13	69	Blood stream	improved	1					1							2.53	50.5	1.44		0	2	0	2	2	0	0	0	0
12	Male	13	65	Blood stream	improved						1		0	0			0	9.73	48.9	0.5	5.42	0	2	0	2	2	0	0	0	0
13	Male	1	65	Respiratory	Unhealed						1		1			1		14	60	60	0.15	0	2	0	2	0	0	0	0	0
14	Female	1	63	Blood stream	improved						1							18.18	19	5	0.7	0	2	0	2	2	0	0		0	0
15	Female	1	62	Blood stream	improved							1						28.51		65.3	1.84	0	2	0	0	2	0	0	0	0
16	Male	22	60	Respiratory	improved				1		1	1						6.17	38.4	2.18		0	2	0	2	2	0	0	0	0
17	Male	1	55	Blood stream	improved	1	1				1							7.45	0.56	9.82		1	2	0	2	2		0	2	0
18	Male	1	55	Blood stream	improved	1	1				1							7.45	0.56	9.82		1	2	0	2	2		0	2	0
19	Female	29	53	Respiratory	Unhealed							1		1				3.5	40	8	0.71	0	2	0	2	0	0	0	0	0
20	Male	2	52	Blood stream	improved	1					1							6.98	67.9	5	0.41	0	2	0	0	0	0	0		0	0
21	Male	19	51	Respiratory	improved	1			1		1							15.63	70	0.5		0	2	0	2	2	0	0	0	0
22	Male	12	50	Blood stream	improved		1				1							7.7	40	8	2.5	0	2	0	2	2	0	0	0	0	0
23	Male	14	45	Blood stream	improved						1							24.99	57.6	45.31	4.11	0	2	0	2	2	0	0	0	0	0
24	Male	14	45	Soft tissue	improved						1							24.99	57.6	45.31	4.11	0	2	0	2	2	0	0	0	0	0
25	Female	1	44	Blood stream	improved						1	1						8.42	51	5	0.79	0	2	0	2	2	0	0		0	0
26	Female	1	42	hydrothorax	improved	1					1							21.35	0.67	10.05		0	2	0	2	2		0	0	0
27	Female	1	42	hydrothorax	improved	1					1							21.35	0.67	10.05		0	2	0	2	2		0	0	0
28	Female	13	41	Blood stream,Respiratory	improved	1						1						19.4	40	35	0.45	0	2	0	0	0	0	1	0	0
29	Female	29	40	Blood stream，Soft tissue	improved						1							29.83	56	97	0.974	0	2	0	2	2	0	0	0	0
30	Female	29	40	Blood stream，Soft tissue	improved						1							29.83	56	97	0.974	0	2	0	0	1		0	0	0
31	Male	15	40	Blood stream	improved		1					1						5.8	53	8		0	2	0	2	2	0	0	0	0
32	Female	1	38	Blood stream	improved		1	1			1							6.3	0.44	64.8		1	2	0	2	2		0	2	0
33	Female	1	38	Blood stream	improved	1	1	1			1							6.3	0.44	64.8		1	2	0	2	2		0	2	0
34	Male	5	32.5	Blood stream	improved							1						6.5	50	8	0.12	0	2	0	2	0	2	0	0	0
35	Male	9	32	Soft tissue	Unhealed	1					1							10	70	92	4.8	0	2	0	2	2	0	0	0	0	0
36	Female	26	30	Blood stream	improved						1							4.03	39.2	5	45.66	0	2	0	2	2	0	0	0	0
37	Male	1	30	Respiratory	Unhealed	1			1		1							10.16	48	0.5		0	2	0	2	2		0	0	0	/
38	Female	3	29	Blood stream	improved						1	1						18.54	79	15.41		0	2	0	0	2	2	0	0	0
39	Female	1	29	Blood stream	improved	1					1							4.76	0.47	10.2		0	2	0	2	2		0	0	0
40	Female	1	29	Blood stream	improved	1					1							4.76	0.47	10.2		0	2	0	2	2		0	0	0
41	Male	10	28	Blood stream	improved		1	1			1							11.14	63.2	2.62		0	2	0	0	0	0	0	0	0
42	Male	23	28	Soft tissue	improved				1		1							55.89	0.807			0	2	0	2	2	0	0	0	0	0
43	Male	26	27	bone,Blood stream,Respiratory	improved						1	1						15	70	101	0.23	0	2	0	2	0	0	0	0	0	0
44	Male	6	24	Blood stream	improved						1		0	0			1	8.59	66.7	17.7	15.36	0	2	0	2	2	0	0	0	0
45	Male	4	24	Respiratory	improved						1							10.36	41.8	5	0.1	0	2	0	2	0	0	0	2	0
46	Female	13	24	Soft tissue	Died	1					1							12.64	66.7	1.74		0	2	0	2	2	0	0	0	0
47	Male	20	23	Respiratory	improved						1	1						13.77	37.4	0.5		0	2	0	2	2	0	0	0	0
48	Male	29	22	joint	improved						1	1						16.92	26.4	8	0.1	0	2	0	2	2	0	0		0	0
49	Male	7	22	Blood stream	improved						1							8.13	44	8		0	2	0	2	2	0	0	0	0
50	Female	1	22	Blood stream	Unhealed	1					1		0	0			1	10.28	50.1	0.499	0.19	0	2	0	0	0	0	1	0	0
51	Female	9	22	Soft tissue	improved							1			1			19.23	67.7	0.5	0.131	0	2	0	0	0		0	0	0	/
52	Male	8	19	Respiratory	improved						1							13.73	35.2	2.72		0	2	0	0	0		0	0	0	/
53	Male	8	17	Blood stream	improved						1							24.91	69.9	13.58	0.197	0	2	0	2	2		0	0	0	/
54	Male	8	16	Blood stream	improved						1							10.4	35	8	0.13	0	2	0	2	0	0	0	0	0
55	Male	3	16	Blood stream	improved			1			1							5.87	0.81	9.43		0	2	0	2	2		0	0	0
56	Male	3	16	Blood stream	improved			1			1							5.87	0.81	9.43		0	2	0	2	2		0	0	0
57	Male	15	16	Soft tissue，central nervous system	improved						1							19.9	48.4	0.5	0.117	0	2	0	2	2	0	0	0	0
58	Male	28	15	Blood stream	improved							1						10	30	26	0.23	0	2	0	0	0	0	0	2	0
59	Male	15	14	Blood stream	improved	1			1		1							13.4	76.3	14	0.0236	0	2	0	2	2	0	0	0	0
60	Male	27	14	Blood stream	improved						1							23.22	66.1	181.46	6.013	0	2	0	2	2	0	0	0	0
61	Female	18	14	Blood stream,Respiratory	improved							1						7.7	34	8		0	2	0	2	2	0	0	0	0
62	Female	4	14	Blood stream	improved		1					1						8.9	60	8	4.83	0	2	0	2	2	0	0	0	0
63	Female	12	13	Blood stream,Respiratory	improved							1						5	44	8	0.11	0	2	0	2	0	0	0	0	0
64	Male	21	13	Soft tissue	improved						1							22.6	57	34		0	2	0	2	0	0	0	0	0
65	Female	10	10	Blood stream	improved						1							25.5	65			0	2	0	2	2	0	0	0	0
66	Male	1	3	Blood stream	Unhealed													4.56	0.226	0.06		2	2	0	2	0	0	0	2	0	2
67	Male	7	1	Blood stream	Unhealed	1											1	25.29	73	21	51.67	0	2	0	0	0	0	0	0	0
68	Female	14	3	Soft tissue	improved								1					13.39	44.9	1		0	2	0	2	2	0	0	0	0
69	Female	12	4	Respiratory	improved						1						1	11.07	37	5	0.38	0	2	0	2	2	0	1		0	0
70	Male	22	4	Soft tissue	improved													12.5	30	8		0	2	0	0	0	0	0	0	0
71	Male	23	4	Respiratory	Unhealed	1												9.27	26	6	0.26	0	2	0	0	0	0	0		0	0
72	Female	20	4	Soft tissue	improved													7.67	0.314			0	2	0	0	0	0	0	0	0	0
73	Female	29	5	Respiratory	improved										1			12	29	8		0	2	0	0	0	0	0	0	0	0
74	Male	20	5	Soft tissue	improved							1						12	34	8	0.15	0	2	0	2	2	0	0	0	0	0
75	Male	23	5	Soft tissue	improved																	0	2	0	2	0	0	0	0	0
76	Male	25	5	Soft tissue	improved													10.73	25	11.84		0	2	0	2	2		0	0	0	/
77	Male	9	5	Soft tissue	improved													11.68	27.2	0.5		0	2	0	2	2		0	0	0	/
78	Female	20	5	Soft tissue	improved													14.9	56	8	0.04	0	2	0	2	2	0	0	0	0
79	Male	29	5	Soft tissue	improved													8.5	27.8	0.69		0	2	0	0	0	0	0	0	0
80	Male	26	5	Soft tissue	improved													15.26	0.282			0	2	0	2	2	0	0	0	0	0
81	Male	20	6	Soft tissue	improved												1	15.85	52.8	3.12	0.034		2	0
82	Male	29	6	Respiratory	improved										1			9	30	8	0.07	0	2	0	0	0	0	0	0	0	0
83	Male	25	6	Respiratory	improved										1			16	30	8		0	2	0	0	0	0	0	0	0	0
84	Female	8	6	Respiratory	improved						1							9.13	39	8	0.22		2	0
85	Female	25	6	Soft tissue	Unhealed													9.08	19.4	0.54		0	2	0	0	0		0	0	0	/
86	Male	21	6	Respiratory	improved	1									1			11.1	20	5	0.06	0	2	0	0	0	0	1		0	0
87	Female	1	6	Soft tissue	improved						1							16.06	0.54	26.2		0	2	0	2	2		0	2	0
88	Female	1	6	Soft tissue	improved						1							16.06	0.54	26.2		0	2	0	2	2		0	2	0
89	Female	20	6	Soft tissue	improved													17.88	0.445			0	2	0	2	2	0	0	0	0	0
90	Male	13	7	Respiratory	improved									1				12	52	35	0.17	0	2	0	2	2	0	0	0	0	0
91	Male	17	7	Respiratory	improved							1						16	61	9	0.16	0	2	0	0	0	0	0	0	0	0
92	Female	25	7	Soft tissue	improved						1				0		0	10.69	37.9	1		0	2	0	2	2		0	0	0
93	Male	13	7	Respiratory	improved										1			10	40	8		0	2	0	0	0	0	0	0	0	0
94	Male	18	7	Respiratory	Unhealed										1			12.2	30	8		0	2	0	0	0	0	0	0	0	0
95	Female	20	7	Soft tissue	improved						0				0		1	17.35	70.4	34		0	2	0	2	2		0	0	0
96	Male	23	7	Soft tissue	improved						1		0	0			1	18.85	32.9	4.2	0.08	0	2	0	0	0	0	0	0	0
97	Female	19	7	Soft tissue	improved													21.66	50.9	2.12		0	2	0	2	2		0	0	0	/
98	Female	22	7	Soft tissue	improved													14.47	33.2	4.82	0.136	0	2	0	0	0		0	0	0	/
99	Female	25	7	Soft tissue	improved						1							11.84	25.8	0.5		0	2	0	0	0		0	0	0	/
100	Male	9	7	Soft tissue	improved													11.17	51.2	6.12	0.128	0	2	0	0	0		0	0	0	/
101	Male	12	7	Soft tissue	improved													12.2	44	8	0.11	0	2	0	0	0	0	0	0	0
102	Female	26	7	Soft tissue	improved													11.5	50	11		0	2	0	0	0	0	0	0	0
103	Female	16	7	Soft tissue	improved													10.1	40	0.5		0	2	0	0	0	0	0	0	0
104	Male	26	7	Soft tissue	improved													12.8	0.406	4.43		0	2	0	2	2	0	0	0	0	0
105	Female	26	7	Soft tissue	improved													20.35	0.534	5.62		0	2	0	2	2	0	0	0	0	2
106	Male	19	7	Soft tissue	improved													9.66	0.38	1.13		0	2	0	2	0	0	0	0	0	0
107	Male	22	7	Soft tissue	improved													10.71	0.402			0	2	0	2	2	0	0	0	0	0
108	Female	15	8	Soft tissue	improved												1	17	60	20		0	2	0	0	0	0	0	0	0	0
109	Male	15	8	Soft tissue	improved								1					4	33	8	0.04	0	2	0	2	0	0	0	0	0	0
110	Female	15	8	Soft tissue	improved												1	17.55	51.3	8.01	0.134	0	2	0	2	2		0	0	0
111	Male	22	8	Soft tissue	improved													16.11	49.5	5.4		0	2	0	0	0		0	0	0	/
112	Male	22	8	Soft tissue	improved						1							13.13	42.6	4.2		0	2	0	0	0		0	0	0	/
113	Female	21	8	Soft tissue	improved													14.07	21.8	0.5		0	2	0	0	0		0	0	0	/
114	Male	16	8	Soft tissue	improved													16	0.615	14.32		0	2	0	0	0	0	0	0	0	0
115	Male	22	8	Soft tissue	improved													18.36	0.514	5		0	2	0	2	2	0	0	0	0	0
116	Female	19	8	Soft tissue	improved													20.19	0.547			0	2	0	0	0	0	0	0	0	0
117	Male	16	8	Soft tissue	improved													10.47	0.603			0	2	0	2	2	0	0	0	0	0
118	Female	16	8	Soft tissue	improved													14.35	0.604	7.81		0	2	0	0	0	0	0	0	0	0
119	Male	23	9	Respiratory	improved							1						10	40	8		0	2	0	2	2	0	0	0	0	0
120	Female	18	9	Soft tissue	improved													16	56	13		0	2	0	2	2	0	0	0	0	0
121	Female	28	9	Soft tissue	improved							1						10	36	8	0.11	0	2	0	2	2	0	0	0	0	0
122	Male	19	9	Soft tissue	improved						1							17.8	62	8		0	2	0	2	2	0	0	0	0
123	Male	12	9	Soft tissue	improved							1						17.77	61.4	0.5		0	2	0	2	2	0	0	0	0
124	Male	21	9	Soft tissue	improved												1	9.53	44	74		0	2	0	2	2	0	0	0	0
125	Male	9	9	Soft tissue	Unhealed													24.04	65	8	0.208	0	2	0	2	2	0	0	0	0
126	Male	9	9	Soft tissue	Unhealed													24.04	65	8	0.208	0	2	0	0	1		0	0	0
127	Male	28	9	Soft tissue	improved						1							9.66	24	11.95		0	2	0	0	0		0	0	0	/
128	Female	17	9	Soft tissue	Unhealed							1						18.94	57.3	2.06	0.156	0	2	0	2	2		0	0	0	/
129	Male	18	9	Soft tissue	improved	1					1							14.17	0.685			0	2	0	2	2	0	0	0	0	0
130	Male	23	10	Soft tissue	improved		1					1						8.7	50	9	0.1	0	2	0	2	2	0	0	0	0	0
131	Male	15	10	Soft tissue	improved													11	89	25	1.46	0	2	0	0	0	0	0	0	0	0
132	Female	16	10	Soft tissue	improved												1	21.32	48	4.88		0	2	0	0	0	2	0	0	0
133	Female	26	10	Soft tissue	improved													13	55	8		0	2	0	2	2	0	0	0	0	0
134	Female	25	10	Soft tissue	improved						0				0		1	8.71	20.9	4	0.25	0	2	0	2	2		0	0	0
135	Female	26	10	Soft tissue	improved						1							15.16	48.4	9.21	0.075	0	2	0	2	2	0	0	0	0
136	Male	14	10	Soft tissue	improved													10.91	74.4	5	0.25	0	2	0	2	2	0	0	0	0	0
137	Male	22	10	Soft tissue	improved						1							17.59	46.7	5	0.06	0	2	0	2	2	0	0	0	0	0
138	Male	17	10	Soft tissue	improved													8.09	31.3	1.94		0	2	0	2	2		0	0	0	/
139	Male	23	10	Soft tissue	improved						1							11.12	40.8	6.72		0	2	0	2	2		0	0	0	/
140	Male	20	10	Soft tissue	improved													15.1	61	8.6		0	2	0	0	0	0	0	0	0
141	Male	19	10	Soft tissue	improved													17	30	68		0	2	0	0	0	0	0	0	0
142	Male	29	10	Respiratory	improved										1			20.35	0.216	0.76		0	2	0	0	0	0	0	0	0	0
143	Male	15	11	Respiratory	improved							1						7.8	50	8	0.09	0	2	0	0	0	0	0	0	0	0
144	Female	14	11	Soft tissue	improved								1					15.84	69	37	5.985	0	2	0	2	2	0	0	0	0
145	Male	19	11	Soft tissue	improved						1							16.98	54	8	0.075	0	2	0	0	0	0	0	0	0
146	Male	11	11	Respiratory	improved						1							9.11	63	8	0.21		2	0
147	Male	13	11	Soft tissue	improved						1							14.07	52.1	11.16	0.18	0	2	0	2	2	0	0	0	0	0
148	Female	20	11	Soft tissue	improved						1							22.2	56.7	5	0.05	0	2	0	2	2	0	0	0	0	2
149	Male	16	11	Soft tissue	improved						1							12.24	56.5	0.5		0	2	0	2	2		0	0	0	/
150	Female	20	11	Soft tissue	improved						1							14.37	47	2.11		0	2	0	0	0	0	0	0	0
151	Male	21	11	Respiratory	improved							1						11.1	28	8	0.11	0	2	0	2	2	0	0	0	0
152	Male	18	11	Soft tissue	improved													22.52	0.441			0	2	0	0	0	0	0	0	0	0
153	Female	22	11	Soft tissue	improved						1							16.05	42.2	6	0.102	0	2	0	2	2	0	0	0	0
154	Male	24	12	Respiratory	improved						1							11.1	23	8	0.069	0	2	0			0	0		0
155	Male	23	12	Respiratory	improved	1					1							12.21	37	8	0.156	0	2	0			0	0		0
156	Male	29	12	Respiratory	improved							1			1			6.5	40	8		0	2	0	0	0	0	0	0	0
157	Female	18	13	Soft tissue	improved							1						17	49	8	0.06	0	2	0	2	2	0	0	0	0
158	Male	19	13	Soft tissue	improved							1						13	30	8		0	2	0	2	2	0	0	0	0	0
159	Male	13	13	Soft tissue	improved						1							9.85	33.1	0.5		0	2	0	0	0	2	0	0	0
160	Female	16	13	Respiratory	improved		1					1						4	24	8	0.11	0	2	0	0	0	0	0	0	0
161	Female	18	13	Soft tissue	improved						1							13.81	30	1.99		0	2	0	0	0	0	0	0	0
162	Male	21	13	Soft tissue	improved													11.23	0.61	7.53		0	2	0	2	2	0	0	0	0	0
163	Female	16	13	Soft tissue	improved													9.35	0.602	5.61		0	2	0	2	2	0	0	0	0	0
164	Male	11	14	Respiratory	improved						1							15	71	8	0.13	0	2	0	2	2	0	0	0	0	0
165	Male	23	14	Respiratory	improved							1						10	30	8	0.09	0	2	0	2	2	0	0	0	0	0
166	Female	26	14	Respiratory	improved							1						8.6	50	8		0	2	0	2	2	0	0	0	0	0
167	Female	4	14	Soft tissue	improved							1						4.3	50	8	42	0	2	0	2	0	0	0	0	0	0
168	Male	24	14	Respiratory	improved							1						13	52	8		2	2	0	2	2	2	0	0		0
169	Male	29	14	Respiratory	improved							1						11.8	60	8		0	2	0	2	2	0	0	0	0
170	Male	15	14	urine	Unhealed							1						7.1	31	8		0	2	0	0	0	0	0	0	0
171	Female	20	14	Respiratory	improved	1						1						7.39	31	9	0.07	0	2	0	2	2	0	0		0	0
172	Female	23	14	Soft tissue	improved		1	1			1							17.57	33.8	0.84		0	2	0	2	2	0	0	0	0
173	Male	25	15	Respiratory	improved						1							12	47	8	0.1	0	2	0	2	0	0	0	0	0	0
174	Male	9	15	Soft tissue	improved						1							16.37	61.8	1.75		0	2	0	0	0	0	0		0
175	Male	27	15	Soft tissue	improved						1		0	0			1	19.84	46.4	7.3		0	2	0	2	0	0	0	0	0
176	Female	17	15	Respiratory	improved							1						8	40	8		0	2	0	2	2	0	0	0	0
177	Female	15	16	Soft tissue	improved						1							16.58	63.1	23.51	0.06	0	2	0	2	2	0	0	0	0
178	Male	12	16	Soft tissue	improved						1							36.91	34	11	2.112	0	2	0	2	0	0	0	0	0
179	Male	26	16	Soft tissue	improved						1							10.08	39.5	168.52		0	2	0	2	2	0	0	0	0
180	Male	7	16	Respiratory	improved													13.8	29	8		0	2	0	2	2	0	0	0	0
181	Female	29	17	Soft tissue	improved			1			1							10.99	69.2	25.5	0.08	0	2	0	2	2	0	0	0	0
182	Male	8	18	Soft tissue	improved	1					1							20.49	63	71	19.72	0	2	0	2	2	0	0	0	0
183	Male	1	18	Respiratory	improved	1					1							8.26	0.68	4.85		0	2	0	2	2		0	2	0
184	Male	1	18	Respiratory	improved						1							8.26	0.68	4.85		0	2	0	2	2		0	2	0
185	Male	19	18	Soft tissue	improved						1							17.46	63	22.34	0.214	0	2	0	0	0		0	0	0	/
186	Male	14	19	Respiratory	improved										1			9.49	32.5	3.12	0.176	0	2	0					0
187	Male	19	19	Respiratory	improved	1									1			34.6	47	8		0	2	0	2	0	0	1	0	0
188	Female	14	19	Soft tissue	improved						1							24.43	20	52	4.587	0	2	0	2	2	0	0	0	0
189	Female	8	19	Soft tissue	Unhealed	1												19.55	67	8	0.105	0	2	0	2	2	0	0	0	0
190	Male	17	19	Soft tissue	improved													16.51	0.541			0	2	0	0	0	0	0	2	0	0
191	Male	16	20	Respiratory	improved							1						10.1	30	0.5		0	2	0	2	0	0	0	0	0
192	Female	29	21	Respiratory	improved	1												12.13	25	5	0.1	0	2	0	0	0	0	0		0	0
193	Male	11	22	Respiratory	improved						1							8.22	59	1.25		0	2	0	2	2	2	0	2	0
194	Female	13	23	Soft tissue	improved						1							6.57	39	75	35.81	0	2	0	0	0	0	0	0	0
195	Female	30	27	Respiratory	improved	1			1			1						12.9	48	16	0.56	0	2	0	2	2	0	0	0	0
196	Male	19	31	Respiratory	improved							1						19.87	84	4.23		0	2	0	2	2	0	0	0	0
197	Male	14	31	Soft tissue	improved	1				1	1							10.2	49	8	0.12	0	2	0	0	0	0	0	0	0
198	Male	2	32	Respiratory	improved						1							13.8	72.5	47.58	2.893	0	2	0	2	2		0	0	0
199	Male	22	35	Respiratory	improved	1			1		1							7.8	56.6	0.5		0	2	0	2	2	0	0	0	0
200	Male	1	44	Respiratory	improved	1			1		1							22.93	71	0.5	3.17	0	2	0	2	2		0	0	0	/
201	Female	19	47	Respiratory	improved	1			1		1							11.79	45	0.5	0.339	0	2	0	2	2		0	0	0	/
202	Male	26	47	Respiratory	improved	1			1		1							7.78	47.1	0.5		0	2	0	2	2	0	0	0	0
203	Male	20	50	Respiratory	improved		1					1						6.5	65	8	0.09	0	2	0	0	0	0	0	0	0	0
204	Male	17	50	Respiratory	improved		1					1						11.4	30	8	0.54	0	2	0	2	0	0	0	0	0	0
205	Male	8	50	Respiratory	improved		1					1						17	40	8	32	0	2	0	2	0	0	0	0	0	0
206	Male	23	54	Respiratory	improved				1		1							29.62	57.4	3.5		0	2	0	2	2	0	0	0	0
207	Female	24	58	Respiratory	improved	1			1		1							5.16	41.8	0.5		0	2	0	2	2	0	0	0	0
208	Male	14	60	Respiratory	improved		1				1							7	34	9		0	2	0	0	0	0	0	0	0	0
209	Female	14	61	Respiratory	improved		1					1						35.7	40	8	0.46	0	2	0	2	0	0	0	0	0
210	Male	11	61	Respiratory	improved		1					1						11.2	40	8	1.46	2	2	0	2	0	2	0	2	0
211	Male	4	67	Respiratory	improved		1					1						15	36	8	0.36	0	2	0	2	2	0	0	0	0
212	Female	1	68	Respiratory	improved	1			1		1							10.45	50.5	0.5		0	2	0	2	2		0	0	0	/
213	Male	27	70	Respiratory	improved		1				1							34	50	8	0.28	0	2	0	2	0	0	0	2	0	0
214	Male	30	70	Respiratory	improved		1				1							5.5	40	8	0.24	0	2	0	0	0	0	0	0	0	0
215	Female	21	70	Respiratory	improved	1			1		1							9.91	53.6	1.33		0	2	0	2	2	0	0	0	0
216	Male	16	72	Respiratory	improved	1			1		1							11.12	60.9	0.04		0	2	0	2	2	0	0	0	0
217	Female	2	77	Respiratory	improved	1			1		1							5.8	29	8	0.45	0	2	0	0	0	0	0	0	0
218	Female	24	92	Respiratory	improved	1			1		1							9.68	61.7	0.5		0	2	0	2	2	0	0	0	0
219	Male	1	125	Respiratory	improved	1			1		1							7.33	53.5	1.36		0	2	0	2	2		0	0	0	/
220	Male	1	150	Respiratory	improved	1			1		1							12.22	64.4	1.98		0	2	0	2	2		0	0	0	/
